# Supplementary material for: Insights from Bacteroides Species in Children with Type 1 Diabetes
Source: Microorganisms. 2021 Jul 2;9(7):1436. doi: 10.3390/microorganisms9071436 (PMC8306409; doi:10.3390/microorganisms9071436)
Supplement: Supplementary file 1 [file microorganisms-09-01436-s001.zip]

Archive with 6 entries (6 files):
- ._Faleiro Suppl Material
- Figure S1.pdf
- Figure S2.pdf
- Figure S3.pdf
- Figure S4.pdf
- Supplementary Tables.xlsx
