# Supplementary material for: Insights from Bacteroides Species in Children with Type 1 Diabetes
Source: Microorganisms. 2021 Jul 2;9(7):1436. doi: 10.3390/microorganisms9071436 (PMC8306409; doi:10.3390/microorganisms9071436)
Supplement: Supplementary file 1 [file microorganisms-09-01436-s001.zip › Supplementary Tables.xlsx]

## Sheet: Table S1
Table S1. Primers used in qPCR.
Bacterial target group	Primer sequence (5’-3’)	Melting temperature (ºC)	Amplicon size (bp)	Reference
Bacteroidetes	CATGTGGTTTAATTCGATGAT	58.8	126	Murri et al., 2013
				Guo et al., 2008
	AGCTGACGACAACCATGCAG	66.5
Bacteroides	GAGAGGAAGGTCCCCCAC	63.6	106	Guo et al., 2008
	CGCTACTTGGCTGGTTCAG	63.6
Phocaeicola dorei	TTGACTAGGTCGGCCGTTACCC	69.9	120	This study
	GAAGATTAATCCAGGATGGGAT	61.8
Bifidobacterium spp.	CTCCTGGAAACGGGTTGG	58	550	Matsuki et al., 2004)
	GGTGTTCTTCCCGATATCTACA	62
Clostridium Cluster IV	GCACAAGCAGTGGAGT	55.2	239	Matsuki et al., 2004
	CTTCCTCCGTTTTGTCAA	58.8
Enterococcus sp.	CCCTTATTGTTAGTTGCCATCATT	63.7	144	Rinttilä et al., 2004
	ACTCGTTCTTCCCATGT	55.1
Firmicutes	ATGTGGTTTAATTCGAAGCA	59.6	126	Guo et al., 2008
	AGCTGACGACAACCATGCAC	66.5
Lactobacillus sp.	AGCAGTAGGGAATCTTCCA	55	126	Rinttilä et al., 2004
	CACCGCTACACATGGAG
Prevotella	GGTTCTGAGAGGAAGGTCCCC	67.2	121	Bekele et al. 2010
	TCCTGCACGCTACTTGGCTG	68.8
Proteobacteria	CATGACGTTACCCGCAGAAGAAG	68.6	195	Friswell et al. 2010
	CTCTACGAGACTCAAGCTTGC	60.9

## Sheet: Table S2
Table S2: qPCR reaction conditions used for the tested bacterial groups.
Target group	Cyclic denaturation, annealing and extension
	(Temperature / duration)
Firmicutes	95 °C/30 s	60 °C/1 min	72 °C/30 s
Bacteroidetes	95 °C/1 min	57 °C/45 s	72 °C/45 s
Bacteroides / P. dorei /	95 °C/40 s	60 °C/40 s	72 °C/30 s
Clostridium Cluster IV
Bifidobacterium sp.	95 °C/40 s	50 °C/40 s	72 °C/30 s
Enterococcus sp.	95 °C/40 s	55 °C/40 s	72 °C/30 s
Lactobacillus sp.	95 °C/15 s	60 °C/20 s	72 °C/30 s
Proteobacteria /	95 °C/1 min	57 °C/45 s	72 °C/45 s
Prevotella sp.

## Sheet: Table S3
Table S3: Genes selected for MLSA. MLSA analysis for P. dorei, B. uniformis and P. distasonis, their median aminoacidic length and standard deviation, as well as median and standard deviation for nucleotides, the protein they encode for and the function in which they are involved.
							Locus Tag
Gene	Protein name	Function	Median a.a length	St. dev. (±) aa	Median nucleotides length	St. dev. (±) nucleotides	P. dorei DSM 17855	B. uniformis ATCC 8492	P. distasonis ATCC 8503	P. dorei PtFD1P5	P. dorei PtFD8M1	P. dorei PtFD16P1	P. dorei PtFD16M14	P. dorei PtFSb6	P. dorei PtFSb8	P. dorei PtFC1P2	B. uniformis PtFD3Pch2	B. uniformis PtFSb3P5	P. distasonis PtFD14MH1
alaS	Alanine--tRNA ligase / alanyl-tRNA synthetase	Transcription	877.20	3.12	2627.40	11.38	GKD17_03240	BACUNI_RS01210	BDI_2543	20545_PtFD1P5_01463	20546_PtFD8M1_03250	20547_PtFD16P1_03313	20548_PtFD16M14_03141	20543_PtFSb6_01408	20544_PtFSb8_02720	20550_PtFC1P2_02630	20551_D3Pch2_05284	20552_Sb3P5_02556	20549_PtFD14MH1_01483
alr	Alanine racemase	Signal transduction	944.10	2.81	2832.30	8.42	GKD17_02415	BACUNI_RS00955	BDI_3384	20545_PtFD1P5_04532	20546_PtFD8M1_02762	20547_PtFD16P1_02152	20548_PtFD16M14_02002	20543_PtFSb6_04537	20544_PtFSb8_02391	20550_PtFC1P2_02940	20551_D3Pch2_04685	20552_Sb3P5_03548	20549_PtFD14MH1_00836
arcA	Arginine deiminase / amidinotransferase	Amino acid metabolism	647.50	1.58	1942.50	4.74	GKD17_04560	I6G58_RS08720	FIU22_RS07640	20545_PtFD1P5_03621	20546_PtFD8M1_00214	20547_PtFD16P1_02429	20548_PtFD16M14_02257	20543_PtFSb6_02790	20544_PtFSb8_00638	20550_PtFC1P2_00934	20551_D3Pch2_08686	20552_Sb3P5_05250	20549_PtFD14MH1_00219
argS	Arginyl-tRNA synthetase	Transcription	1104.40	9.61	3313.20	28.82	GKD17_22125	BACUNI_RS16125	BDI_3601	20545_PtFD1P5_03884	20546_PtFD8M1_00910	20547_PtFD16P1_00395	20548_PtFD16M14_00396	20543_PtFSb6_03720	20544_PtFSb8_00392	20550_PtFC1P2_00394	20551_D3Pch2_07340	20552_Sb3P5_03104	20549_PtFD14MH1_00609
aroC	Chorismate synthase	Amino acid transport and metabolism	598.80	0.63	1796.40	1.90	GKD17_06720	BACUNI_RS08500	BDI_2082	20545_PtFD1P5_01750	20546_PtFD8M1_00502	20547_PtFD16P1_01283	20548_PtFD16M14_00881	20543_PtFSb6_01695	20544_PtFSb8_00969	20550_PtFC1P2_00656	20551_D3Pch2_00900	20552_Sb3P5_00534	20549_PtFD14MH1_00266
atpD	F0F1 ATP synthase subunit beta	Energy metabolism	1429.90	1.45	4289.70	4.35	GKD17_09290	BACUNI_RS12790	BDI_0271	20545_PtFD1P5_04590	20546_PtFD8M1_03042	20547_PtFD16P1_04037	20548_PtFD16M14_03877	20543_PtFSb6_04595	20544_PtFSb8_02838	20550_PtFC1P2_03458	20551_D3Pch2_01672	20552_Sb3P5_00321	20549_PtFD14MH1_01290
dnaE	DNA polymerase III subunit alpha	Replication, recombination, repair	1271.00	0.00	3813.00	0.00	GKD17_03065	BACUNI_RS01435	BDI_3484	20545_PtFD1P5_01333	20546_PtFD8M1_01327	20547_PtFD16P1_04012	20548_PtFD16M14_03712	20543_PtFSb6_01278	20544_PtFSb8_01230	20550_PtFC1P2_02660	20551_D3Pch2_05254	20552_Sb3P5_02627	20549_PtFD14MH1_00726
dnaJ	molecular chaperone DnaJ	Replication, recombination, repair	347.90	1.37	1043.70	4.11	GKD17_05085	BACUNI_RS10115	BDI_0353	20545_PtFD1P5_02477	20546_PtFD8M1_00296	20547_PtFD16P1_02834	20548_PtFD16M14_02662	20543_PtFSb6_02460	20544_PtFSb8_00556	20550_PtFC1P2_00853	20551_D3Pch2_06595	20552_Sb3P5_00822	20549_PtFD14MH1_01811
dnaK	molecular chaperone DnaK	Post-translational modification	534.70	2.95	1604.10	8.84	GKD17_05380	BACUNI_RS18500	BDI_1997	20545_PtFD1P5_02419	20546_PtFD8M1_00353	20547_PtFD16P1_02778	20548_PtFD16M14_02606	20543_PtFSb6_02518	20544_PtFSb8_00499	20550_PtFC1P2_00796	20551_D3Pch2_02355	20552_Sb3P5_01000	20549_PtFD14MH1_00160
fabD	3-oxoacyl-ACP synthase	Lipid transport and metabolism	963.00	16.63	2889.00	49.90	GKD17_21800	BACUNI_RS04435	BDI_1760	20545_PtFD1P5_03488	20546_PtFD8M1_01625	20547_PtFD16P1_02212	20548_PtFD16M14_01679	20543_PtFSb6_03450	20544_PtFSb8_01529	20550_PtFC1P2_01232	20551_D3Pch2_07252	20552_Sb3P5_02046	20549_PtFD14MH1_03363
folC	dihydrofolate synthase / Folylpolyglutamate synthase	Coenzyme transport and metabolism	724.90	11.75	217470	35.25	GKD17_05080	BACUNI_RS17650	BDI_0761	20545_PtFD1P5_02478	20546_PtFD8M1_00295	20547_PtFD16P1_02835	20548_PtFD16M14_02663	20543_PtFSb6_02459	20544_PtFSb8_00557	20550_PtFC1P2_00854	20551_D3Pch2_07616	20552_Sb3P5_03763	20549_PtFD14MH1_01221
ftsL	Penicillin-binding protein / Cell division protein FtsL	Cell wall/membrane biosynthesis	418.10	2.23	1254.30	6.70	GKD17_11905	BACUNI_RS12675	BDI_2492	20545_PtFD1P5_04204	20546_PtFD8M1_02670	20547_PtFD16P1_01648	20548_PtFD16M14_01347	20543_PtFSb6_04153	20544_PtFSb8_02591	20550_PtFC1P2_01873	20551_D3Pch2_02289	20552_Sb3P5_05397	20549_PtFD14MH1_00042
fusA	Elongation factor G / GTP-binding	Translation and ribosomal structure	327.10	0.32	981.30	0.95	GKD17_02285	BACUNI_RS04950	BDI_1441	20545_PtFD1P5_00341	20546_PtFD8M1_01163	20547_PtFD16P1_00121	20548_PtFD16M14_00121	20543_PtFSb6_00341	20544_PtFSb8_00139	20550_PtFC1P2_00135	20551_D3Pch2_06373	20552_Sb3P5_02444	20549_PtFD14MH1_00507
guaA	GMP synthase subunit A / Glutamine amidotransferase	Nucleotide transport and metabolism	1003.40	11.47	3010.20	34.42	GKD17_18110	BACUNI_RS00120	BDI_1828	20545_PtFD1P5_04690	20546_PtFD8M1_02865	20547_PtFD16P1_01725	20548_PtFD16M14_03565	20543_PtFSb6_04695	20544_PtFSb8_02994	20550_PtFC1P2_03194	20551_D3Pch2_04630	20552_Sb3P5_01751	20549_PtFD14MH1_03944
gyrB	DNA gyrase subunit B / DNA topoisomerase subunit B	Antibiotic resistance	1160.80	6.96	3482.40	20.87	GKD17_00110	BACUNI_RS15685	BDI_3550	20545_PtFD1P5_04189	20546_PtFD8M1_02655	20547_PtFD16P1_01633	20548_PtFD16M14_01362	20543_PtFSb6_04138	20544_PtFSb8_02576	20550_PtFC1P2_01858	20551_D3Pch2_02827	20552_Sb3P5_03649	20549_PtFD14MH1_00673
ileS	isoleucyl-tRNA synthase / Isoleucine--tRNA ligase / Glycosyltransferase	Translation and ribosomal structure	625.60	1.26	1876.80	3.79	GKD17_10660	BACUNI_RS04380	BDI_0448	20545_PtFD1P5_03797	20546_PtFD8M1_03141	20547_PtFD16P1_03528	20548_PtFD16M14_03355	20543_PtFSb6_03852	20544_PtFSb8_02937	20550_PtFC1P2_03371	20551_D3Pch2_07264	20552_Sb3P5_02034	20549_PtFD14MH1_03557
infB	Translation initiation factor IF-2	Translation and ribosomal structure	509.80	25.93	1529.40	77.79	GKD17_00880	BACUNI_RS01705	BDI_3534	20545_PtFD1P5_00749	20546_PtFD8M1_02609	20547_PtFD16P1_01589	20548_PtFD16M14_01406	20543_PtFSb6_00447	20544_PtFSb8_02531	20550_PtFC1P2_01815	20551_D3Pch2_03154	20552_Sb3P5_01257	20549_PtFD14MH1_00689
pfkA	6-Phosphofructokinase	Transferase	719.70	0.48	2159.10	1.45	GKD17_07220	BACUNI_RS08420	BDI_2830	20545_PtFD1P5_01491	20546_PtFD8M1_03278	20547_PtFD16P1_03285	20548_PtFD16M14_03113	20543_PtFSb6_01436	20544_PtFSb8_02748	20550_PtFC1P2_02602	20551_D3Pch2_00884	20552_Sb3P5_00550	20549_PtFD14MH1_02450
pgk	Phosphoglycerate kinase	Carbohydrate transport and metabolism	727.00	0.00	2181.00	0.00	GKD17_04380	BACUNI_RS06585	BDI_0670	20545_PtFD1P5_03659	20546_PtFD8M1_00177	20547_PtFD16P1_02509	20548_PtFD16M14_02337	20543_PtFSb6_02752	20544_PtFSb8_00675	20550_PtFC1P2_00972	20551_D3Pch2_06956	20552_Sb3P5_02845	20549_PtFD14MH1_01169
pnp	Polynucleotide phosphorylase / polyribonucleotide nucleotidyltransferase	Translation and ribosomal structure	427.80	6.03	1283.40	18.10	GKD17_01320	BACUNI_RS01770	BDI_2760	20545_PtFD1P5_04236	20546_PtFD8M1_02701	20547_PtFD16P1_01679	20548_PtFD16M14_01316	20543_PtFSb6_04185	20544_PtFSb8_02622	20550_PtFC1P2_01904	20551_D3Pch2_03141	20552_Sb3P5_01270	20549_PtFD14MH1_03153
polA	DNA polymerase I	Replication, recombination, repair	313.30	18.67	939.90	56.00	GKD17_23240	BACUNI_RS06070	BDI_2972	20545_PtFD1P5_00924	20546_PtFD8M1_03456	20547_PtFD16P1_01434	20548_PtFD16M14_01561	20543_PtFSb6_00622	20544_PtFSb8_03164	20550_PtFC1P2_01636	20551_D3Pch2_06057	20552_Sb3P5_02301	20549_PtFD14MH1_03637
pyrG	CTP synthase	Ligase	640.40	1.26	1921.20	3.79	GKD17_11980	BACUNI_RS12840	BDI_0519	20545_PtFD1P5_01238	20546_PtFD8M1_02451	20547_PtFD16P1_02596	20548_PtFD16M14_02523	20543_PtFSb6_01183	20544_PtFSb8_02109	20550_PtFC1P2_02366	20551_D3Pch2_01661	20552_Sb3P5_00310	20549_PtFD14MH1_03775
recA	recombinase recA / Protein RecA	Replication, recombination, repair	391.10	2.18	1173.30	6.55	GKD17_05355	BACUNI_RS18530	BDI_0202	20545_PtFD1P5_02424	20546_PtFD8M1_00348	20547_PtFD16P1_02783	20548_PtFD16M14_02611	20543_PtFSb6_02513	20544_PtFSb8_00504	20550_PtFC1P2_00801	20551_D3Pch2_02361	20552_Sb3P5_01006	20549_PtFD14MH1_02086
rpoB	DNA-directed RNA polymerase subunit beta RpoB	Replication, recombination, repair	1267.57	4.95	3802.70	14.86	GKD17_20400	BACUNI_RS04975	BDI_2264	20545_PtFD1P5_00336	20546_PtFD8M1_01158	20547_PtFD16P1_00126	20548_PtFD16M14_00126	20543_PtFSb6_00336	20544_PtFSb8_00144	20550_PtFC1P2_00140	20551_D3Pch2_06378	20552_Sb3P5_02439	20549_PtFD14MH1_00382
rpoC	DNA-directed RNA polymerase subunit beta RpoC	Replication, recombination, repair	511.40	1.90	1534.20	5.69	GKD17_20395	BACUNI_RS04970	BDI_2263	20545_PtFD1P5_00337	20546_PtFD8M1_01159	20547_PtFD16P1_00125	20548_PtFD16M14_00125	20543_PtFSb6_00337	20544_PtFSb8_00143	20550_PtFC1P2_00139	20551_D3Pch2_06377	20552_Sb3P5_02440	20549_PtFD14MH1_00381
rpsA	30S ribosomal protein S1	Translation and ribosomal structure	359.00	0.00	1077.00	0.00	GKD17_06945	BACUNI_RS19080	BDI_2619	20545_PtFD1P5_01704	20546_PtFD8M1_00548	20547_PtFD16P1_01237	20548_PtFD16M14_00835	20543_PtFSb6_01649	20544_PtFSb8_01015	20550_PtFC1P2_00611	20551_D3Pch2_02462	20552_Sb3P5_01107	20549_PtFD14MH1_01558
secA	Protein translocase subunit SecA	Intracellular traffickin	605.90	2.81	1817.70	8.42	GKD17_06870	BACUNI_RS18975	BDI_0484	20545_PtFD1P5_01719	20546_PtFD8M1_00533	20547_PtFD16P1_01252	20548_PtFD16M14_00850	20543_PtFSb6_01664	20544_PtFSb8_01000	20550_PtFC1P2_00626	20551_D3Pch2_00566	20552_Sb3P5_01086	20549_PtFD14MH1_03593
thrS	Threonyl-tRNA synthetase / threonine--tRNA ligase	Translation and ribosomal structure	307.00	0.00	921.00	0.00	GKD17_15475	BACUNI_RS09985	BDI_0660	20545_PtFD1P5_03990	20546_PtFD8M1_01701	20547_PtFD16P1_00858	20548_PtFD16M14_01269	20543_PtFSb6_03943	20544_PtFSb8_01777	20550_PtFC1P2_01291	20551_D3Pch2_03826	20552_Sb3P5_00804	20549_PtFD14MH1_01156
uvrA	Excinuclease ABC subunit A / UvrABC system protein A	Replication, recombination, repair	825.40	7.17	2476.20	21.50	GKD17_16745	BACUNI_RS06390	BDI_0925	20545_PtFD1P5_00579	20546_PtFD8M1_03128	20547_PtFD16P1_00626	20548_PtFD16M14_01037	20543_PtFSb6_00801	20544_PtFSb8_02924	20550_PtFC1P2_01503	20551_D3Pch2_01214	20552_Sb3P5_00153	20549_PtFD14MH1_00972
valS	valyl-tRNA synthetase / Valine--tRNA ligase	Translation and ribosomal structure	872.40	0.70	2617.20	2.10	GKD17_06900	BACUNI_RS19040	BDI_3795	20545_PtFD1P5_01713	20546_PtFD8M1_00539	20547_PtFD16P1_01246	20548_PtFD16M14_00844	20543_PtFSb6_01658	20544_PtFSb8_01006	20550_PtFC1P2_00620	20551_D3Pch2_00572	20552_Sb3P5_01099	20549_PtFD14MH1_02397

## Sheet: Table S4
Table S4. Antibiotic susceptibility
P. dorei	AMC		DA		IPM		MXF		TZP		MTZ
					(mm)
DSM 17855	42.00±3.87	S	48.67±3.67	S	25.33±1.86	R	34.17±0.55	S	30.67±1.75	S	52.17±2.16	S
PtFD1P5	21.50±1.05	S	NIZ	R	22.20±0.45	R	32.00±4.29	S	22.83±1.17	R	50.83±2.79	S
PtFD1P20	23.50±1.52	S	NIZ	R	26.67±1.86	R	34.17±1.47	S	23.83±2.32	R	53.00±3.03	S
PtFD1P21	23.33±1.63	S	NIZ	R	NIZ	R	38.17±3.88	S	27.50±3.08	S	58.00±1.29	S
PtFD8M1	42.00±1.55	S	NIZ	R	NIZ	R	34.17±0.98	S	30.67±2.50	S	52.17±1.72	S
PtFD16P1	14.33±1.37	R	43.00±2.0	S	24.17±0.75	R	30.33±2.34	S	21.50±2.43	R	47.33±3.20	S
PtFD16M14	NIZ	R	40.50±2.26	S	NIZ	R	30.00±1.55	S	19.17±1.17	R	47.67±2.58	S
PtF Sb6	24.83±1.33	S	NIZ	R	31.33±1.37	S	33.33±1.75	S	27.33±1.86	S	60.00±2.19	S
PtFSb8	40.00±1.67	S	NIZ	R	NIZ	R	NIZ	R	31.50±1.52	S	50.33±2.42	S
PtFSb19	NIZ	R	23.67±0.82	R	NIZ	R	31.83±1.47	S	NIZ	R	48.17±1.17	S
PtFC1M8	NIZ	R	27.50±1.05	S	NIZ	R	NIZ	R	NIZ	R	40.75±2.22	S
PtFC1P2	NIZ	R	26.75±1.50	S	NIZ	R	28.17±2.93	S	NIZ	R	50.33±4.37	S
B. uniformis	AMC		DA		IPM		MXF		TZP		MTZ
PtFD6P31	23.67±1.21	S	27.17±1.72	S	28.50±3.27	R	27.33±1.21	S	31.33±2.25	S	45.67±0.82	S
PtFD3P28	15.50±0.55	S	NIZ	R	28.33±1.21	R	25,67±0.82	S	28.00±1.67	S	58.33±1.86	S
PtFD3Pch2	17.33±0.82	S	NIZ	R	31.33±2.94	S	24.17±3.13	S	28.50±1.97	S	51.00±5.35	S
PtFSb3P5	17.33±0.82	S	NIZ	R	26.83±0.75	R	25.17±0.75	S	31.33±0.82	S	45.83±1.17	S
PtFSb13P5	27.17±1.94	S	NIZ	R	26.17±0.75	R	24.33±1.21	S	32.00±1.90	S	45.33±0.52	S
PtFC3M3	27.17±0.75	S	29.17±1.33	S	28.67±1.97	R	NIZ	R	24.17±2.14	R	49.00±2.00	S
PtFC6Pp6	18.83±1.60	S	23.33±1.03	R	29.83±0.41	S	25.67±0.82	S	28.00±2.10	S	41.00±1.10	S
P. distasonis
PtFD14MH1	19.00±1.10	S	12.50±0.84	R	27.83±1.60	R	27.00±1.26	S	25.67±0.52	R	37.33±2.88	S
Zone diameter breakpoints: amoxycillin-clavulanate (≥15 mm), clindamycin (≥25 mm), imipenem (≥29 mm), moxifloxacin (≥19 mm), piperacillin-tazobactam (≥25 mm) and metronidazole (≥24 mm), (Nagy et al. 2015). NIZ-No Inhibition zone. N=6. Isolates identified with Sb were isolated from siblings and the isolates identified with the C letter were isolated from healthy children, the isolates identified w…

## Sheet: Table S5
Table S5. Minimum Inhibitory Concentration of Imipinem by ε test
P. dorei	IPM, ε Test	Profile	Breakpoint (mg/L)
	(0.002-32 μg/mL)
DSM 17855	0.125±0.00	S	S≤2; R>8
PtFD1P5	0.064±0.00	S
PtFD1P20	0.158±0.046	S
PtFD1P21	0.250±0.00	S
PtFD8M1	0.094±0.00	S
PtFD16P1	0.315±0.009	S
PtFD16M14	0.380±0.00	S
PtF Sb6	0.110±0.02	S
PtFSb8	0.395±0.011	S
PtFSb19	0.190±0.00	S
PtFC1M8	0.039±0.011	S
PtFC1P2	0.047±0.00	S
B. uniformis
PtFD3Pch2	0.190±0.00	S
PtFSb3P5	0.220±0.04	S
P. distasonis
PtFD14MH1	0.315±0.09	S

## Sheet: Table S6
Table S6. Identification of resistance genes in the genomes of P. dorei, B. uniformis and P. distasonis strains using the CARD/RGI (https://card.mcmaster.ca/analyze/rgi)
P. dorei PtFD1P5
RGI	ARO Term	Detection	AMR	Drug	Resistance Mechanism	% Identity of Matching Region	% Length of Reference Sequence	Node
Criteria		Criteria	Gene Family	Class
Strict	tetQ	protein homolog model	tetracycline-resistant ribosomal protection protein	tetracycline antibiotic	antibiotic target protection	96.41	97.56	8
Strict	adeF	protein homolog model	resistance-nodulation-cell division (RND) antibiotic efflux pump	fluoroquinolone antibiotic, tetracycline antibiotic	antibiotic efflux	43.28	98.02	9
Strict	adeF	protein homolog model	resistance-nodulation-cell division (RND) antibiotic efflux pump	fluoroquinolone antibiotic, tetracycline antibiotic	antibiotic efflux	41.67	97.54	14
Strict	mef(En2)	protein homolog model	major facilitator superfamily (MFS) antibiotic efflux pump	macrolide antibiotic	antibiotic efflux	99.5	100.00	15
Strict	tetQ	protein homolog model	tetracycline-resistant ribosomal protection protein	tetracycline antibiotic	antibiotic target protection	98.75	97.56	16
P. dorei PtFD8M1
RGI	ARO Term	Detection	AMR	Drug	Resistance Mechanism	% Identity of Matching Region	% Length of Reference Sequence	Node
Criteria		Criteria	Gene Family	Class
Strict	mef(En2)	protein homolog model	major facilitator superfamily (MFS) antibiotic efflux pump	macrolide antibiotic	antibiotic efflux	99.5	100.00	1
Strict	tetQ	protein homolog model	tetracycline-resistant ribosomal protection protein	tetracycline antibiotic	antibiotic target protection	100.0	97.56	3
Strict	adeF	protein homolog model	resistance-nodulation-cell division (RND) antibiotic efflux pump	fluoroquinolone antibiotic, tetracycline antibiotic	antibiotic efflux	43.28	98.02	4
Strict	adeF	protein homolog model	resistance-nodulation-cell division (RND) antibiotic efflux pump	fluoroquinolone antibiotic, tetracycline antibiotic	antibiotic efflux	41.67	97.54	9
Strict	ErmF	protein homolog model	Erm 23S ribosomal RNA methyltransferase	macrolide antibiotic, lincosamide antibiotic, streptogramin antibiotic	antibiotic target alteration	99.62	100.00	33
P. dorei PtFD16P1
RGI	ARO Term	Detection	AMR	Drug	Resistance Mechanism	% Identity of Matching Region	% Length of Reference Sequence	Node
Criteria		Criteria	Gene Family	Class
Strict	adeF	protein homolog model	resistance-nodulation-cell division (RND) antibiotic efflux pump	fluoroquinolone antibiotic, tetracycline antibiotic	antibiotic efflux	41.67	97.54	5
Strict	adeF	protein homolog model	resistance-nodulation-cell division (RND) antibiotic efflux pump	fluoroquinolone antibiotic, tetracycline antibiotic	antibiotic efflux	43.28	98.02	13
P. dorei PtFD16M14
RGI	ARO Term	Detection	AMR	Drug	Resistance Mechanism	% Identity of Matching Region	% Length of Reference Sequence	Node
Criteria		Criteria	Gene Family	Class
Strict	adeF	protein homolog model	resistance-nodulation-cell division (RND) antibiotic efflux pump	fluoroquinolone antibiotic, tetracycline antibiotic	antibiotic efflux	41.67	97.54	7
Strict	adeF	protein homolog model	resistance-nodulation-cell division (RND) antibiotic efflux pump	fluoroquinolone antibiotic, tetracycline antibiotic	antibiotic efflux	43.28	98.02	13
P. dorei PtFSb6
RGI	ARO Term	Detection	AMR	Drug	Resistance Mechanism	% Identity of Matching Region	% Length of Reference Sequence	Node
Criteria		Criteria	Gene Family	Class
Strict	tetQ	protein homolog model	tetracycline-resistant ribosomal protection protein	tetracycline antibiotic	antibiotic target protection	96.41	97.56	8
Strict	adeF	protein homolog model	resistance-nodulation-cell division (RND) antibiotic efflux pump	fluoroquinolone antibiotic, tetracycline antibiotic	antibiotic efflux	43.28	98.02	9
Strict	adeF	protein homolog model	resistance-nodulation-cell division (RND) antibiotic efflux pump	fluoroquinolone antibiotic, tetracycline antibiotic	antibiotic efflux	41.67	97.54	14
Strict	mef(En2)	protein homolog model	major facilitator superfamily (MFS) antibiotic efflux pump	macrolide antibiotic	antibiotic efflux	99.5	100.00	15
Strict	tetQ	protein homolog model	tetracycline-resistant ribosomal protection protein	tetracycline antibiotic	antibiotic target protection	98.75	97.56	16
P. dorei PtFSb8
RGI	ARO Term	Detection	AMR	Drug	Resistance Mechanism	% Identity of Matching Region	% Length of Reference Sequence	Node
Criteria		Criteria	Gene Family	Class
Strict	Mef(En2)	protein homolog model	major facilitator superfamily (MFS) antibiotic efflux pump	macrolide antibiotic	antibiotic efflux	99.5	100.00	2
Strict	tetQ	protein homolog model	tetracycline-resistant ribosomal protection protein	tetracycline antibiotic	antibiotic target protection	100.0	97.56	5
Strict	adeF	protein homolog model	resistance-nodulation-cell division (RND) antibiotic efflux pump	fluoroquinolone antibiotic, tetracycline antibiotic	antibiotic efflux	43.28	98.02	8
Strict	adeF	protein homolog model	resistance-nodulation-cell division (RND) antibiotic efflux pump	fluoroquinolone antibiotic, tetracycline antibiotic	antibiotic efflux	41.67	97.54	13
Strict	ErmF	protein homolog model	Erm 23S ribosomal RNA methyltransferase	macrolide antibiotic, lincosamide antibiotic, streptogramin antibiotic	antibiotic target alteration	99.62	100.00	42
P.dorei PtFC1P2
RGI	ARO Term	Detection	AMR	Drug	Resistance Mechanism	% Identity of Matching Region	% Length of Reference Sequence	Node
Criteria		Criteria	Gene Family	Class
Strict	adeF	protein homolog model	resistance-nodulation-cell division (RND) antibiotic efflux pump	fluoroquinolone antibiotic, tetracycline antibiotic	antibiotic efflux	43.28	98.02	10
Strict	adeF	protein homolog model	resistance-nodulation-cell division (RND) antibiotic efflux pump	fluoroquinolone antibiotic, tetracycline antibiotic	antibiotic efflux	41.67	97.54	15
Strict	tetQ	protein homolog model	tetracycline-resistant ribosomal protection protein	tetracycline antibiotic	antibiotic target protection	96.41	97.56	17
B. uniformis PtFD3Pch2
RGI	ARO Term	Detection	AMR	Drug	Resistance Mechanism	% Identity of Matching Region	% Length of Reference Sequence	Scaffold
Criteria		Criteria	Gene Family	Class
Strict	adeF	protein homolog model	resistance-nodulation-cell division (RND) antibiotic efflux pump	fluoroquinolone antibiotic, tetracycline antibiotic	antibiotic efflux	41.67	97.54	3
Strict	adeF	protein homolog model	resistance-nodulation-cell division (RND) antibiotic efflux pump	fluoroquinolone antibiotic, tetracycline antibiotic	antibiotic efflux	42.42	97.83	3
Perfect	tetQ	protein homolog model	tetracycline-resistant ribosomal protection protein	tetracycline antibiotic	antibiotic target protection	100.0	97.56	7
B. uniformis PtFSb3P5
RGI	ARO Term	Detection	AMR	Drug	Resistance Mechanism	% Identity of Matching Region	% Length of Reference Sequence	Scaffold
Criteria		Criteria	Gene Family	Class
Perfect	aadS	protein homolog model	ANT(6)	aminoglycoside antibiotic	antibiotic inactivation	100.0	100.00	8
Strict	ErmF	protein homolog model	Erm 23S ribosomal RNA methyltransferase	macrolide antibiotic, lincosamide antibiotic, streptogramin antibiotic	antibiotic target alteration	99.62	100.00	8
Strict	OXA-347	protein homolog model	OXA beta-lactamase	carbapenem, cephalosporin, penam	antibiotic inactivation	99.27	100.00	8
Strict	Tet(X4)	protein homolog model	tetracycline inactivation enzyme	glycylcycline, tetracycline antibiotic	antibiotic inactivation	92.59	98.18	8
Strict	adeF	protein homolog model	resistance-nodulation-cell division (RND) antibiotic efflux pump	fluoroquinolone antibiotic, tetracycline antibiotic	antibiotic efflux	41.67	97.54	12
Strict	adeF	protein homolog model	resistance-nodulation-cell division (RND) antibiotic efflux pump	fluoroquinolone antibiotic, tetracycline antibiotic	antibiotic efflux	42.42	97.83	14
Strict	adeF	protein homolog model	resistance-nodulation-cell division (RND) antibiotic efflux pump	fluoroquinolone antibiotic, tetracycline antibiotic	antibiotic efflux	42.46	97.92	15
Strict	CblA-1	protein homolog model	CblA beta-lactamase	cephalosporin	antibiotic inactivation	99.32	100.00	15
P. distasonis PtFD14MH1
RGI	ARO Term	Detection	AMR	Drug	Resistance Mechanism	% Identity of Matching Region	% Length of Reference Sequence	Node
Criteria		Criteria	Gene Family	Class
Perfect	CfxA2	protein homolog model	CfxA beta-lactamase	cephamycin	antibiotic inactivation	100.0	100.00	4
Strict	adeF	protein homolog model	resistance-nodulation-cell division (RND) antibiotic efflux pump	fluoroquinolone antibiotic, tetracycline antibiotic	antibiotic efflux	41.67	99.53	6
Strict	adeF	protein homolog model	resistance-nodulation-cell division (RND) antibiotic efflux pump	fluoroquinolone antibiotic, tetracycline antibiotic	antibiotic efflux	43.41	98.68	12

## Sheet: Table S7
Table 2. SEED subsystem category distribution of the genomes of P. dorei, B. uniformis, and P. distasonis strains according to RAST annotation
Category	P. dorei PtFD1P5	P. dorei PtFD8M1	P. dorei PtFD16P1	P. dorei PtFD16M14	P. dorei PtFC1P2	P. dorei PtFSb6	P. dorei PtFSb8	B. uniformis PtFD3Pch2	B. uniformis PtFSb3P5	P. distasonis PtFD14MH1
					Count
Cofactors, Vitamins, Prosthetic Groups, Pigments	251	251	252	252	249	249	250	217	224	239
Cell Wall and Capsule	123	103	118	118	127	123	103	82	131	117
Virulence, Disease and Defense	94	90	105	105	86	94	87	89	81	96
Potassium metabolism	28	25	26	26	26	28	25	29	17	26
Photosynthesis	0	0	0	0	0	0	0	0	0	0
Miscellaneous	21	18	20	20	21	21	18	11	17	18
Phages, Prophages, Transposable elements, Plasmids	159	47	129	127	93	159	48	59	66	33
Membrane Transport	95	89	91	94	97	95	89	75	66	79
Iron acquisition and metabolism	6	7	6	6	6	6	7	3	5	6
RNA Metabolism	118	122	124	124	125	118	122	94	115	44
Nucleosides and Nucleotides	92	96	95	95	91	92	96	51	40	122
Protein Metabolism	200	238	198	198	197	233	205	112	143	207
Cell Division and Cell Cycle	56	43	50	51	48	55	43	32	35	36
Motility and Chemotaxis	0	0	0	0	0	0	0	0	0	0
Regulation and Cell signalling	23	20	25	25	26	23	20	13	25	27
Secondary Metabolism	4	4	4	4	4	4	4	4	0	0
DNA Metabolism	148	117	121	121	113	148	117	78	104	106
Fatty Acids, Lipids, and Isoprenoids	72	74	76	76	76	72	74	34	75	74
Nitrogen Metabolism	17	18	19	19	17	17	18	30	6	17
Dormancy and Sporulation	3	3	3	3	3	3	3	2	2	4
Respiration	70	69	70	70	72	70	69	107	58	68
Stress Response	55	54	55	55	56	56	54	44	49	65
Metabolism of Aromatic Compounds	3	3	3	3	3	3	3	1	2	3
Amino Acids and Derivatives	286	284	297	299	288	286	284	248	202	262
Sulfur Metabolism	48	44	46	46	47	47	44	44	34	28
Phosphorus Metabolism	42	41	43	43	41	41	41	39	23	41
Carbohydrates	498	451	484	483	478	494	451	321	259	371

## Sheet: Table S8
Table S7. Identification of prophage sequences using PHASTER (PHAge Search Tool Enhanced Release) (http://phaster.ca/)
Host strain	Node	Region	Region Length (kb)	Left boundary (bp)	Right boundary (bp)	CDS	Completeness	Most common possible Phage	Score*	Acession Number
P. dorei PtFD1P5	17	1	11.1	93901	105024	23	Incomplete	PHAGE_Persic_P12024L	30	NC_018272(1)
	39	1	18.9	1003	19920	22	Incomplete	PHAGE_Mycoba_Panchino	20	NC_031281(2)
P. dorei PtFD8M1	3	1	30	45070	75146	23	Incomplete	PHAGE_Flavob_vB_FspM_lotta8_1	30	NC_048829(5)
P. dorei PtFD16P1	1	1	37.2	937	38175	50	Incomplete	PHAGE_Flavob_2A	50	NC_031926(10)
	5	1	8.2	131347	139601	16	Incomplete	PHAGE_Riemer_RAP44	30	NC_019490(7)
	16	1	6.6	12922	19580	10	Incomplete	PHAGE_Riemer_RAP44	40	NC_019490(7)
P. dorei PtFD16M14	1	1	37.2	937	38175	50	Incomplete	PHAGE_Flavob_2A	50	NC_031926(10)
	7	1	8.2	185751	19405	16	Incomplete	PHAGE_Riemer_RAP44	30	NC_019490(7)
	16	1	6.6	12922	19580	10	Incomplete	PHAGE_Lactob_jlb1	40	NC_024206(1)
P. dorei PtFSb6	17	1	11.1	93901	105024	23	Incomplete	PHAGE_Entero_phiFL1A	30	NC_013646(1)
	40	1	18.9	1003	19920	19	Incomplete	PHAGE_Mycoba_Panchino	20	NC_031281(2)
P. dorei PtFSb8	2	1	34.2	6421	40657	23	Incomplete	PHAGE_Clostr_c_st	20	NC_007581(2)
	4	1	30	45070	75146	21	Incomplete	PHAGE_Flavob_vB_FspM_pippi8_1	30	NC_048830(5)
P. dorei PtFC1P2	2	1	8.6	159512	168116	9	Incomplete	PHAGE_Altero_vB_AmeM_PT11_V22	10	NC_048847(1)
	5	1	6.2	70918	77215	7	Incomplete	PHAGE_Flavob_Fpv11	20	NC_031945(2)
B. uniformis PtFD3Pch2	2	1	36.3	1587587	1623913	19	Incomplete	PHAGE_Flavob_vB_FspS_laban6_1	50	NC_048834(1)
	3	1	8.2	1209131	1217385	16	Incomplete	PHAGE_Riemer_RAP44	30	NC_019490(7)
	5	1	8.2	242794	251009	8	Incomplete	PHAGE_Prochl_P_TIM68	10	NC_028955(1)
	7	1	8.9	18835	27762	8	Incomplete	PHAGE_Flavob_Fpv11	20	NC_031945(2)
B. uniformis PtFSb3P5	6	1	11.6	635565	647221	16	Incomplete	PHAGE_Bacter_B40_8	40	NC_011222(1)
	9	1	7.6	166419	174049	7	Incomplete	PHAGE_Mycoba_Adler	20	NC_023591(1)
	14	1	20.8	333647	354544	11	Incomplete	PHAGE_Flavob_vB_FspS_laban6_1	30	NC_048834(1)
	18	1	8.9	12020	20947	8	Incomplete	PHAGE_Flavob_Fpv7	20	NC_031905(2)
P. distasonis PtFD14MH1	2	1	11.7	319411	331170	7	Incomplete	PHAGE_Cronob_vB_CsaP_GAP52	20	NC_019402(1)
	3	1	9.1	125353	134508	8	Incomplete	PHAGE_Synech_ACG_2014f	10	NC_047714(2)
	11	1	10.6	87364	97967	21	Incomplete	PHAGE_Cellul_phi39:1	40	NC_021804(2)

## Sheet: Table S9
Table S8. Identification of sequences of CRISPR/Cas in the analyzed genomes using CRISPRCasFinder (https://crisprcas.i2bc.paris-saclay.fr/ )
P. dorei PtFC1P2
CAS									CRISPR
Node	Cas-type/subtype	Gene status	System	Type	Begin	End	Strand		Node	CRISPR_Start	CRISPR_End	CRISPR_Length	Potential_Orientation (AT%)	Consensus_Repeat	Nb_CRISPRs_with_same_Repeat (CRISPRdb)	Evidence_Level
7	Cas13a_0_VIA	mandatory	CAS-TypeVIA	CDS	212124	213344	-		8	93438	93506	68	Forward	TTGCATACCCATTGCATACCCATT	0	1
10	Cas2_0_I-II-III-V	accessory	CAS	CDS	172107	172397	-		10	171584	171941	357	Reverse	GTTTCAATCCACACACCCACGTAGGGTGTGAC	0	3
	Cas1_0_IC	mandatory	CAS-TypeIC	CDS	172407	173429	-		11	156953	157031	78	Forward	AAATGCACAACCAAATGCACAACCA	1	1
	Cas4_0_I-II	accessory	CAS	CDS	173426	174091	-		23	33654	33761	107	Reverse	ATCGACTGAGTAAACAGTGCTTCTTC	0	1
	Cas7_0_IC	mandatory	CAS-TypeIC	CDS	174101	174952	-		36	159	225	66	Reverse	TAGGGACAAAAACCCAACTTCTTA	0	1
	Cas8c_0_IC	mandatory	CAS-TypeIC	CDS	174974	176695	-			454	575	121	Reverse	TAGGGACAAAAACCCAACTTCTTA	0	1
	Cas5_0_IC	mandatory	CAS-TypeIC	CDS	176692	177393	-
	Cas3_0_I	accessory	CAS	CDS	178257	180482	-
18	Cas3_0_I	accessory	CAS	CDS	49093	50397	+
20	Cas3_1_I	accessory	CAS	CDS	40250	41752	+
22	Cas3_1_I	accessory	CAS	CDS	53286	55343	+
P. dorei PtFSb6
CAS									CRISPR
Node	Cas-type/subtype	Gene status	System	Type	Begin	End	Strand		Node	CRISPR_Start	CRISPR_End	CRISPR_Length	Potential_Orientation (AT%)	Consensus_Repeat	Nb_CRISPRs_with_same_Repeat (CRISPRdb)	Evidence_Level
6	Cas2_0_I-II-III	accessory	CAS	CDS	241141	241473	-		6	237992	241032	3040	Reverse	GTTGTGATTTGCTTTCAAATTAGTATCTTTGAACCATTGGAAACAAC	0	4
	Cas1_0_II	accessory	CAS-TypeIIC	CDS	241473	242405	-		9	162874	163367	493	Reverse	GTTTCAATCCACACACCCACGTAGGGTGTGACT	0	4
	Cas9_0_II	mandatory	CAS-TypeIIC	CDS	243445	247959	-		40	12552	12651	99	Forward	CTCAGTTACATGCCAGTTACATA	0	1
9	Cas2_0_I-II-III-V	accessory	CAS	CDS	163532	163822	-
	Cas1_0_IC	mandatory	CAS-TypeIC	CDS	163832	164854	-
	Cas4_0_I-II	accessory	CAS	CDS	164851	165516	-
	Cas7_0_IC	mandatory	CAS-TypeIC	CDS	165526	166377	-
	Cas8c_0_IC	mandatory	CAS-TypeIC	CDS	166399	168120	-
	Cas5_0_IC	mandatory	CAS-TypeIC	CDS	168117	168818	-
11	Cas13a_0_VIA	mandatory	CAS-TypeVIA	CDS	70152	71372	-
13	Cas13a_0_VIA	mandatory	CAS-TypeVIA	CDS	139727	140947	+
25	Cas3_1_I	accessory	CAS	CDS	39415	40917	-
P. dorei PtFSb8
CAS									CRISPR
Node	Cas-type/subtype	Gene status	System	Type	Begin	End	Strand		Node	CRISPR_Start	CRISPR_End	CRISPR_Length	Potential_Orientation (AT%)	Consensus_Repeat	Nb_CRISPRs_with_same_Repeat (CRISPRdb)	Evidence_Level
8	Cas2_0_I-II-III-V	accessory	CAS	CDS	180816	181106	-		8	180423	180650	227	Reverse	GTTTCAATCCACACACCCACGTAGGGTGTGAC	0	1
	Cas1_0_IC	mandatory	CAS-TypeIC	CDS	181116	182138	-		19	81451	81579	128	Reverse	TTATCCTTTAATACGTCATATACTTTCTTTCTGGCT	0	1
	Cas4_0_I-II	accessory	CAS	CDS	182135	182800	-
	Cas7_0_IC	mandatory	CAS-TypeIC	CDS	182810	183661	-
	Cas8c_0_IC	mandatory	CAS-TypeIC	CDS	183683	185404	-
	Cas5_0_IC	mandatory	CAS-TypeIC	CDS	185401	186090	-
	Cas3_0_I	accessory	CAS	CDS	186954	189179	-
17	Cas3_0_I	accessory	CAS	CDS	25373	26644	-
20	Cas3_1_I	accessory	CAS	CDS	39375	40877	-
22	Cas3_0_I	accessory	CAS	CDS	25810	27114	-
26	Cas3_1_I	accessory	CAS	CDS	7688	9745	-
28	Cas3_0_I	accessory	CAS	CDS	13934	15808	+
P. dorei PtFD1P5
CAS									CRISPR
Node	Cas-type/subtype	Gene status	System	Type	Begin	End	Strand		Node	CRISPR_Start	CRISPR_End	CRISPR_Length	Potential_Orientation (AT%)	Consensus_Repeat	Nb_CRISPRs_with_same_Repeat (CRISPRdb)	Evidence_Level
6	Cas2_0_I-II-III	accessory	CAS	CDS	241141	241473	-		6	237992	241032	3040	Reverse	GTTGTGATTTGCTTTCAAATTAGTATCTTTGAACCATTGGAAACAAC	0	4
	Cas1_0_II	accessory	CAS-TypeIIC	CDS	241473	242405	-		9	162874	163367	493	Reverse	GTTTCAATCCACACACCCACGTAGGGTGTGACT	0	4
	Cas9_0_II	mandatory	CAS-TypeIIC	CDS	243445	247959	-		36	12552	12651	99	Forward	CTCAGTTACATGCCAGTTACATA	0	1
9	Cas2_0_I-II-III-V	accessory	CAS	CDS	163532	163822	-
	Cas1_0_IC	mandatory	CAS-TypeIC	CDS	163832	164854	-
	Cas4_0_I-II	accessory	CAS	CDS	164851	165516	-
	Cas7_0_IC	mandatory	CAS-TypeIC	CDS	165526	166377	-
	Cas8c_0_IC	mandatory	CAS-TypeIC	CDS	166399	168120	-
	Cas5_0_IC	mandatory	CAS-TypeIC	CDS	168117	168818	-
	Cas3_0_I	accessory	CAS	CDS	169682	171907	-
11	Cas13a_0_VIA	mandatory	CAS-TypeVIA	CDS	70152	71372	-
14	Cas13a_0_VIA	mandatory	CAS-TypeVIA	CDS	139727	140947	+
25	Cas3_1_I	accessory	CAS	CDS	39415	40917	-
P. dorei PtFD8M1
CAS									CRISPR
Node	Cas-type/subtype	Gene status	System	Type	Begin	End	Strand		Node	CRISPR_Start	CRISPR_End	CRISPR_Length	Potential_Orientation (AT%)	Consensus_Repeat	Nb_CRISPRs_with_same_Repeat (CRISPRdb)	Evidence_Level
4	Cas2_0_I-II-III-V	accessory	CAS	CDS	180816	181106	-		1	956041	956169	128	Reverse	TTATCCTTTAATACGTCATATACTTTCTTTCTGGCT	0	1
	Cas1_0_IC	mandatory	CAS-TypeIC	CDS	181116	182138	-		4	180423	180650	227	Reverse	GTTTCAATCCACACACCCACGTAGGGTGTGAC	0	1
	Cas4_0_I-II	accessory	CAS	CDS	182135	182800	-
	Cas7_0_IC	mandatory	CAS-TypeIC	CDS	182810	183661	-
	Cas8c_0_IC	mandatory	CAS-TypeIC	CDS	183683	185404	-
	Cas5_0_IC	mandatory	CAS-TypeIC	CDS	185401	186090	-
	Cas3_0_I	accessory	CAS	CDS	186954	189179	-
18	Cas3_1_I	accessory	CAS	CDS	39375	40877	-
21	Cas3_1_I	accessory	CAS	CDS	7688	9745	-
36	Cas13a_0_VIA	mandatory	CAS-TypeVIA	CDS	4	1020	+
P. dorei PtFD16P1
CAS									CRISPR
Node	Cas-type/subtype	Gene status	System	Type	Begin	End	Strand		Node	CRISPR_Start	CRISPR_End	CRISPR_Length	Potential_Orientation (AT%)	Consensus_Repeat	Nb_CRISPRs_with_same_Repeat (CRISPRdb)	Evidence_Level
12	Cas2_0_I-II-III-V	accessory	CAS	CDS	29475	29765	-		15	10140	11263	1123	Reverse	GTTGTGATTTGCTTTCAAATTAGTATCTTTGAACCATTGGAAACAAC	0	4
	Cas1_0_IC	mandatory	CAS-TypeIC	CDS	29775	30797	-
	Cas4_0_I-II	accessory	CAS	CDS	30794	31459	-
	Cas7_0_IC	mandatory	CAS-TypeIC	CDS	31469	32320	-
	Cas8c_0_IC	mandatory	CAS-TypeIC	CDS	32342	34063	-
	Cas5_0_IC	mandatory	CAS-TypeIC	CDS	34060	34761	-
	Cas3_0_I	accessory	CAS	CDS	35625	37850	-
15	Cas2_0_I-II-III	accessory	CAS	CDS	11372	11653	-
	Cas1_0_II	accessory	CAS-TypeIIC	CDS	11703	12635	-
	Cas9_0_II	mandatory	CAS-TypeIIC	CDS	13675	18189	-
20	Cas3_1_I	accessory	CAS	CDS	39360	40862	-
26	Cas4_0_I-II	mandatory	CAS	CDS	23456	26335	-
28	Cas3_1_I	accessory	CAS	CDS	22343	24400	+
29	Cas3_0_I	accessory	CAS	CDS	2080	5445	-
P. dorei PtFD16M14
CAS									CRISPR
Node	Cas-type/subtype	Gene status	System	Type	Begin	End	Strand		Node	CRISPR_Start	CRISPR_End	CRISPR_Length	Potential_Orientation (AT%)	Consensus_Repeat	Nb_CRISPRs_with_same_Repeat (CRISPRdb)	Evidence_Level
12	Cas2_0_I-II-III-V	accessory	CAS	CDS	29475	29765	-		15	10140	11263	1123	Reverse	GTTGTGATTTGCTTTCAAATTAGTATCTTTGAACCATTGGAAACAAC	0	4
	Cas1_0_IC	mandatory	CAS-TypeIC	CDS	29775	30797	-
	Cas4_0_I-II	accessory	CAS	CDS	30794	31459	-
	Cas7_0_IC	mandatory	CAS-TypeIC	CDS	31469	32320	-
	Cas8c_0_IC	mandatory	CAS-TypeIC	CDS	32342	34063	-
	Cas5_0_IC	mandatory	CAS-TypeIC	CDS	34060	34761	-
	Cas3_0_I	accessory	CAS	CDS	35625	37850	-
15	Cas2_0_I-II-III	accessory	CAS	CDS	11372	11674	-
	Cas1_0_II	accessory	CAS-TypeIIC	CDS	11703	12635	-
	Cas9_0_II	mandatory	CAS-TypeIIC	CDS	13675	18189	-
24	Cas3_1_I	accessory	CAS	CDS	39360	40862	-
28	Cas4_0_I-II	mandatory	CAS	CDS	23456	26335	-
30	Cas3_1_I	accessory	CAS	CDS	22343	24400	+
31	Cas3_0_I	accessory	CAS	CDS	25858	29223	+
B. uniformis PtFD3Pch2
CAS									CRISPR
Node	Cas-type/subtype	Gene status	System	Type	Begin	End	Strand		Node	CRISPR_Start	CRISPR_End	CRISPR_Length	Potential_Orientation (AT%)	Consensus_Repeat	Nb_CRISPRs_with_same_Repeat (CRISPRdb)	Evidence_Level
2	Cas9_0_II	mandatory	CAS-TypeIIC	CDS	1996019	2000533	+		12	180423	180650	227	Reverse	GTTTCAATCCACACACCCACGTAGGGTGTGAC	0	1
	Cas1_0_II	accessory	CAS-TypeIIC	CDS	2001573	2002505	+
3	Cas3_0_I	accessory	CAS	CDS	676235	678460	+
	Cas5_0_IC	mandatory	CAS-TypeIC	CDS	679324	680025	+
	Cas8c_0_IC	mandatory	CAS-TypeIC	CDS	680022	681743	+
	Cas7_0_IC	mandatory	CAS-TypeIC	CDS	681765	682616	+
	Cas4_0_I-II	accessory	CAS	CDS	682626	683291	+
	Cas1_0_IC	mandatory	CAS-TypeIC	CDS	683288	684310	+
	Cas2_0_I-II-III-V	accessory	CAS	CDS	684320	684610	+
B. uniformis PtFSb3P5
CAS									CRISPR
Node	Cas-type/subtype	Gene status	System	Type	Begin	End	Strand		Node	CRISPR_Start	CRISPR_End	CRISPR_Length	Potential_Orientation (AT%)	Consensus_Repeat	Nb_CRISPRs_with_same_Repeat (CRISPRdb)	Evidence_Level
8	Cas13a_0_VIA	mandatory	CAS-TypeVIA	CDS	59797	61020	+		6	475587	475939	352	Reverse	ACTGTTTCCAATGGTTCAAAGATACTAAAATGAAAGCAAATCACAAC	0	4
P. distasonis PtFD14MH1
CAS									CRISPR
Node	Cas-type/subtype	Gene status	System	Type	Begin	End	Strand		Node	CRISPR_Start	CRISPR_End	CRISPR_Length	Potential_Orientation (AT%)	Consensus_Repeat	Nb_CRISPRs_with_same_Repeat (CRISPRdb)	Evidence_Level
21	Cas3_0_I	accessory	CAS	CDS	14984	16747	+		1	156280	156382	102	Reverse	AAACAAGTTTATTTTATAAACCA	0	1
									9	253799	253885	86	Reverse	GAGACGGGGCGTGCCCCGTCTCA	0	1
